# Supplementary material for: Artificial Gravity Attenuates the Transcriptomic Response to Spaceflight in the Optic Nerve and Retina
Source: Int J Mol Sci. 2024 Nov 9;25(22):12041. doi: 10.3390/ijms252212041 (PMC11593819; doi:10.3390/ijms252212041)
Supplement: Supplementary file 1 [file ijms-25-12041-s001.zip › Supplementary File S2.xlsx]

## Sheet: ON
ENSEMBL id	Gene Symbol	Significant in spaceflight and
ENSMUSG00000002831	Plin4	UON_2Weeks-Crush,MON_2Weeks-Glaucoma,MON_3Days-Glaucoma
ENSMUSG00000002910	Arrdc2	MON_2Weeks-Crush,MON_2Weeks-Glaucoma,MON_3Days-Crush
ENSMUSG00000003477	Inmt	MON_3Days-Crush
ENSMUSG00000003526	Prodh	MON_3Days-Crush
ENSMUSG00000004328	Hif3a	UON_2Weeks-Crush,MON_2Weeks-Crush,MON_2Weeks-Glaucoma,MON_3Days-Crush,MON_3Days-Glaucoma
ENSMUSG00000005054	Cstb	MON_3Days-Crush
ENSMUSG00000015243	Abca1	MON_2Weeks-Crush,MON_2Weeks-Glaucoma,MON_3Days-Crush
ENSMUSG00000015852	Fcrls	UON_2Weeks-Crush,UON_2Weeks-Glaucoma,UON_3Days-Crush,UON_3Days-Glaucoma,MON_2Weeks-Crush,MON_2Weeks-Glaucoma,MON_3Days-Crush
ENSMUSG00000019970	Sgk1	MON_2Weeks-Crush,MON_2Weeks-Glaucoma
ENSMUSG00000020108	Ddit4	MON_2Weeks-Crush,MON_2Weeks-Glaucoma,MON_3Days-Crush
ENSMUSG00000022180	Slc7a8	MON_2Weeks-Crush,MON_2Weeks-Glaucoma,MON_3Days-Crush,MON_3Days-Glaucoma
ENSMUSG00000023951	Vegfa	UON_2Weeks-Crush
ENSMUSG00000024222	Fkbp5	UON_6Weeks-Glaucoma
ENSMUSG00000024521	Pmaip1	MON_2Weeks-Glaucoma,MON_3Days-Glaucoma
ENSMUSG00000024903	Lao1	MON_3Days-Crush
ENSMUSG00000025283	Sat1	MON_2Weeks-Crush
ENSMUSG00000026241	Nppc	UON_3Days-Crush
ENSMUSG00000028378	Ptgr1	MON_3Days-Crush
ENSMUSG00000028755	Cda	MON_2Weeks-Crush,MON_3Days-Crush
ENSMUSG00000031167	Rbm3	MON_3Days-Crush
ENSMUSG00000032394	Igdcc3	MON_3Days-Crush
ENSMUSG00000035385	Ccl2	MON_2Weeks-Crush,MON_3Days-Crush,MON_3Days-Glaucoma
ENSMUSG00000036181	H1f2	MON_3Days-Crush
ENSMUSG00000038530	Rgs4	MON_2Weeks-Crush,MON_3Days-Crush
ENSMUSG00000040170	Fmo2	MON_3Days-Crush
ENSMUSG00000040447	Spns2	MON_2Weeks-Crush,MON_3Days-Crush,MON_3Days-Glaucoma
ENSMUSG00000044167	Foxo1	MON_3Days-Crush
ENSMUSG00000044338	Aplnr	MON_3Days-Crush
ENSMUSG00000061983	Rps12	UON_2Weeks-Crush
ENSMUSG00000063767	S100a7a	UON_2Weeks-Crush
ENSMUSG00000066952	Myo1h	MON_3Days-Glaucoma
ENSMUSG00000070392	NA	UON_2Weeks-Crush,UON_3Days-Crush,MON_2Weeks-Crush,MON_3Days-Glaucoma,MON_6Weeks-Glaucoma
ENSMUSG00000071637	Cebpd	MON_2Weeks-Crush,MON_3Days-Crush
ENSMUSG00000079363	Gbp4	MON_2Weeks-Glaucoma
ENSMUSG00000089739	NA	UON_3Days-Crush
ENSMUSG00000111329	A830035O19Rik	MON_3Days-Crush

## Sheet: RTN
ENSEMBL	Symbol	Dataset
ENSMUSG00000023067	Cdkn1a	Retina_3Days-Crush,Retina_3Days-Glaucoma
ENSMUSG00000026822	Lcn2	Retina_6Weeks-Glaucoma
ENSMUSG00000039911	Spsb1	Retina_2Weeks-Crush
ENSMUSG00000045591	Olig3	Retina_3Days-Glaucoma
ENSMUSG00000052468	Pmp2	Retina_2Weeks-Crush
ENSMUSG00000052955	Cpvl	Retina_2Weeks-Crush
ENSMUSG00000062515	Fabp4	Retina_2Weeks-Glaucoma
